# Supplementary material for: Significant expansion of the donor pool achieved by utilizing islets of variable quality in the production of allogeneic “Neo-Islets”, 3-D organoids of Mesenchymal Stromal and islet cells, a novel immune-isolating biotherapy for Type I Diabetes
Source: PLoS One. 2023 Aug 24;18(8):e0290460. doi: 10.1371/journal.pone.0290460 (PMC10449143; doi:10.1371/journal.pone.0290460)
Supplement: S1 Table — (XLSX) [file pone.0290460.s002.xlsx]

## Sheet: Sheet1
				CT mean					ΔCт Mean (norm to Beta Actin and B2M)
	Human 1	doublings for this passage	total doublings, not including original outgrowth	Ins Cycle # at this PDL	GCG Cycle # at this PDL	PPY Cycle # at this PDL	SST Cycle # at this PDL		Ins	GCG	SST	PPY
	Islet	0	0	15.5071	16.79	17.5034	20.2805		-4.63725	-3.35431	-2.64092	0.136163
	P0	1.4	1.4	16.1736	20.737	16.7705	19.1445		-0.790221	3.77318	-0.193303	2.18071
	P1	3.6	5	24.2878	24.4978	22.7647	26.4678		7.25661	7.46658	5.73351	9.43663
	P2	4.3	9.3	33.2049	31.3798	28.7472	33.8034		16.1692	14.3442	11.7116	16.7678
	P3	4.6	13.9	33.8891	34.2267	32.6755	35.4628		18.1871	17.3504	16.9735	19.7608
	P4	5	18.9	ND	ND	ND	ND
	Human 2	doublings for this passage	total doublings, not including original outgrowth	Ins Cycle # at this PDL	GCG Cycle # at this PDL	PPY Cycle # at this PDL	SST Cycle # at this PDL		Ins	GCG	SST	PPY
	Islet	0	0	14.7913	16.7454	17.6519	22.3117		-5.46118	-3.50703	-2.60056	2.0593
	P0	0.8	0.8	15.2918	16.1856	17.3768	19.5081		-1.4423	-0.548483	0.642674	2.77398
	P1	0.8	1.6	18.4382	19.7298	19.6845	21.9636		2.52265	3.81426	3.76898	6.04804
	P2	2.3	3.9	23.6232	26.7807	23.7668	26.0649		7.96269	11.1202	8.10632	10.4044
	P3	2.3	6.2	26.1611	31.5858	24.9929	27.5092		10.8303	16.255	9.66203	12.1783
	P4	2	8.2	29.4183	NaN	33.8939	31.3127		11.964	NaN	16.4397	13.8585
	P5	2	10.2	38.9922	35.2892	34.0031	36.8803		20.3976	16.6947	15.4085	18.2857
	Human 3	doublings for this passage	total doublings, not including original outgrowth	Ins Cycle # at this PDL	GCG Cycle # at this PDL	PPY Cycle # at this PDL	SST Cycle # at this PDL		Ins	GCG	SST	PPY
	Islet	0	0	16.3656	20.5823	21.5189	20.146		-6.42566	-2.20897	-1.27232	-2.64525
	P0	0.8	0.8	15.2634	17.64	17.5633	18.2517		-1.81442	0.562149	0.485455	1.17384
	P1	2.8	3.6	20.2417	21.9092	21.057	21.6387		5.21965	6.88712	6.0349	6.6166
	P2	3.2	6.8	26.9607	28.4264	25.2475	25.8963		11.8143	13.28	10.1011	10.7499
	P3	2.5	9.3	33.7443	38.6769	30.1453	29.6991		17.1323	22.0649	13.5333	13.0871
	P4	3.3	12.6	NaN	37.5767	34.8301	35.1713		NaN	22.2015	19.4549	19.7961
	Human 4	doublings for this passage	total doublings, not including original outgrowth	Ins Cycle # at this PDL	GCG Cycle # at this PDL	PPY Cycle # at this PDL	SST Cycle # at this PDL		Ins	GCG	SST	PPY
	Islet	0	0	14.5913	16.8637	17.1311	19.6959		-5.55833	-3.28592	-3.01855	-0.453712
	P0	1	1	17.7978	18.2378	19.6451	21.0185		1.38302	1.82298	3.23031	4.60372
	P1	2.3	3.3	24.5934	25.7515	23.5323	26.5429		8.5419	9.70006	7.48087	10.4915
	P2	2.3	5.6	29.0153	30.0633	27.1576	27.9497		12.3546	13.4026	10.4969	11.289
	P3	3.9	9.5	34.5054	34.4668	28.8228	32.1887		18.4867	18.4481	12.8041	16.1701
	P4	2.9	12.4	NaN	33.4977	31.1055	33.2499		NaN	16.6094	14.2171	16.3615
	Human 5	doublings for this passage	total doublings, not including original outgrowth	Ins Cycle # at this PDL	GCG Cycle # at this PDL	PPY Cycle # at this PDL	SST Cycle # at this PDL		Ins	GCG	SST	PPY
	Islet			14.8215	16.3318	16.179	20.695		-5.44915	-3.93886	-4.09164	0.424384
	P0	0.8	0.8	16.3199	15.8479	18.1763	20.6008		-1.11723	-1.58928	0.739127	3.16366
	P1	1.5	2.3	21.4027	20.0405	20.6393	22.2564		4.9843	3.62208	4.22092	5.83799
	P2	3.9	6.2	26.1268	24.9229	27.3014	30.0929		7.32465	8.78516	8.49922	11.2908
	P4	2.3	12.8	34.1428	32.7292	25.7935	33.7973		18.6725	17.259	10.3233	18.3271
	Human 6	doublings for this passage	total doublings, not including original outgrowth	Ins Cycle # at this PDL	GCG Cycle # at this PDL	PPY Cycle # at this PDL	SST Cycle # at this PDL		Ins	GCG	SST	PPY
	Islet	0	0	15.3726	15.8097	17.5536	19.1381		-3.45121	-3.01411	-1.2702	0.314303
	P0	1.1	1.1	20.6681	18.8097	20.5279	22.3828		3.34294	1.48456	3.20274	5.0577
	P1	3.2	4.3	26.9394	24.3594	27.5232	26.354		11.2858	8.70591	11.8697	10.7004
	P2	4.3	8.6	33.798	33.5441	30.4161	30.1103		18.1008	17.8468	14.7189	14.4131
	P3	4.3	12.9	39.8933	34.7782	34.4654	32.3306		24.0819	18.9668	18.654	16.5192
	Dog 1	doublings for this passage	total doublings, not including original outgrowth	Ins Cycle # at this PDL	GCG Cycle # at this PDL	PPY Cycle # at this PDL	SST Cycle # at this PDL		Ins	GCG	SST	PPY
	islets	0	0	16.3441	16.6761				-3.92606	-3.59403
	6 P0	1	1	16.8293	16.4171				-2.99429	-3.40643
	6 P1	1.7	2.7	21.2995	21.6937				3.32573	3.71994
	6 P2	4.3	7	31.4474	25.808				13.3315	7.69208
	6 P3	3.6	10.6	34.1148	29.8143				16.1854	11.8849
	Dog 2	doublings for this passage	total doublings, not including original outgrowth	Ins Cycle # at this PDL	GCG Cycle # at this PDL	PPY Cycle # at this PDL	SST Cycle # at this PDL		Ins	GCG	SST	PPY
	islets	0	0	22.2932	22.0336	25.9035	18.7097		-4.05528	-4.31483	-0.444971	0.459668
	13 P1	3.6	3.6	27.909	25.6321	25.6176	21.5189		5.90361	3.62674	3.61228	5.58685
	13 P2	3.9	7.5	32.7504	33.1441	31.7485	25.5799		11.2055	11.5991	15.7155	9.54692
	13 P3	3.3	10.8	NaN	36.2926	37.6668			NaN	14.153	15.5272
	13 P4	1.6	12.4	NaN	NaN	37.6212			NaN	NaN	16.1815
	13 P5	1	13.4	37.0648	37.1938	NaN			15.2547	15.3836	NaN
	Dog 3	doublings for this passage	total doublings, not including original outgrowth	Ins Cycle # at this PDL	GCG Cycle # at this PDL	PPY Cycle # at this PDL	SST Cycle # at this PDL		Ins	GCG	SST	PPY
	18 islets	0	0	19.9909	15.5695	21.7567	16.4243		2.45628	-1.96514	4.22208	-1.11037
	18 P0	1	1	25.4122	17.2167	23.1841	18.5839		10.142	1.94643	7.91391	3.31367
	18P1	3.4	4.4	31.8726	26.3871	31.7404	27.4897		13.9557	8.47014	13.8235	9.57274
	18 P2	2.1	6.5	38.6325	29.3113	NaN	29.8001		22.9588	13.6376	NaN	14.1264
	18 P3	4.5	11	35.3566	29.3236	37.0509	28.4181		19.5191	13.4316	21.1588	12.5806
	Dog 4	doublings for this passage	total doublings, not including original outgrowth	Ins Cycle # at this PDL	GCG Cycle # at this PDL	PPY Cycle # at this PDL	SST Cycle # at this PDL		Ins	GCG	SST	PPY
	33 islets	0	0	19.6273	16.6178	20.7576	18.7097		1.37725	-1.63223	2.50761	0.459668
	P0	2.2	2.2	24.184	21.6075	23.4833	19.7341		9.68102	7.10449	8.98025	5.23111
	p1	6.2	8.4	33.034	27.8297	31.3274	27.2199		20.4976	15.2933	18.7911	14.6835
	Dog 5	doublings for this passage	total doublings, not including original outgrowth	Ins Cycle # at this PDL	GCG Cycle # at this PDL	PPY Cycle # at this PDL	SST Cycle # at this PDL		Ins	GCG	SST	PPY
	37 islets	0	0	18.1168	17.5905	22.364	18.1384		-4.19105	-4.71741	0.0561132	-4.16947
	P0	1	1	20.5927	18.8746	22.2012	18.0043		6.41282	4.69473	8.02136	3.82441
	P1	6.2	7.2	32.6953	29.9524	36.928	31.003		15.1306	12.3878	19.3634	13.4384
	Dog 6	doublings for this passage	total doublings, not including original outgrowth	Ins Cycle # at this PDL	GCG Cycle # at this PDL	PPY Cycle # at this PDL	SST Cycle # at this PDL		Ins	GCG	SST	PPY
	39 islets	0	0	31.8785	32.4946	35.1322	27.4996		0.459939	1.076	3.71368	-3.91898
	P0	1.5	1.5	28.0073	26.0737	26.3383	22.9726		7.84546	5.9119	6.17647	2.81079
	P1	6.2	7.7	35.1188	28.5393	29.0611	27.6282		22.2483	15.6688	16.1906	14.7577
