# Supplementary material for: Significant expansion of the donor pool achieved by utilizing islets of variable quality in the production of allogeneic “Neo-Islets”, 3-D organoids of Mesenchymal Stromal and islet cells, a novel immune-isolating biotherapy for Type I Diabetes
Source: PLoS One. 2023 Aug 24;18(8):e0290460. doi: 10.1371/journal.pone.0290460 (PMC10449143; doi:10.1371/journal.pone.0290460)
Supplement: S3 File — (XLSX) [file pone.0290460.s005.xlsx]

## Sheet: Data sets for Figure 1 
Part A	Doubling times of human ICs
	4 ± 0.6	6 ± 0.9	9 ± 0.9	12 ± 1.0
1	57	36.2		30.6
1	42	43		31.4
2	124	82.7	96	168
2	124	82.7	96	168
3	72.5	53	68.3	101.1
3	72.5	53	68.3	101.1
4	50.6	62	86	66
4		62	86	66
5	93	43	61.1	144.7
5	93	43	61.1	144.7
6	55.5		33.2
6	55.5		28.9
7	38.9		44.4	33.3
7	38.9		44.4	33.3
Part B
	1		2		3		4		5		6
4 ± 0.6	57	42	124	124	72.5	72.5	50.6		93	93	38.9	38.9
6 ± 0.9	36.2	43	82.8	82.7	53	53	62	62	43	43
9 ± 0.9			96	96	68.3	68.3	86	86	61.1	61.1	44.4	44.4
12 ± 1.0	30.6	31.4	168	168	101.1	101.1	66	66	144.7	144.7	33.3	33.3
Part C	Doubling times of Dog ICs
	3 ± 0.8	6 ± 0.8	9 ± 0.9	12 ± 1.2
1	36	33.3	33.6	65
1	38.4	55.7	65	76
2	36.8		34.6	42
2	45.9	57.8	68.3
3	49.7	43.7	62	243
3	55.6	52.3	55	195
4	55.2		19.4
4	55		18.8
5	136	30.4	23.4
5	233	27.6	21.3
6		38.4	25.4
6		34.1	24.6
Part D
	1		2		3		4		5		6
3 ± 0.8	36	38.4	36.8	45.9	49.7	55.6	55.2	55	136	233
6 ± 0.8	33.3	55.7		57.8	43.7	52.3			30.4	27.6	38.4	34.1
9 ± 0.9	33.6	65	34.6	68.3	62	55	19.4	18.8	23.4	21.3	25.4	24.6
12 ± 1.2	65	76	42		243	195

## Sheet: Data Sets for Figure 2 
PART A (human Cells)	Insulin		Human Donor Numbers
		Population Doublings (column C)	1	2	3	4	5	6
	islets	0	0
	24 P0	1.4	-1.15807
	24 P1	5	-3.97032
	24 P2	9.3	-6.43467
	24 P3	13.9	-7.0421
	24 P4	18.9
	islets	0		0
	26 P0	0.8		-1.2098
	26 P1	1.6		-2.69371
	26 P2	3.9		-4.06818
	26 P3	6.2		-4.86145
	26 P4	8.2		-5.24923
	26 P5	10.2		-8.01559
	islets	0			0
	27 P0	0.8			-1.38812
	27 P1	3.6			-3.5046
	27 P2	6.8			-5.49314
	27 P3	9.3			-7.50515
	27 P4	12.6
	islets	0				0
	28 P0	1				-2.08956
	28P1	3.3				-4.39195
	28 P2	5.6				-5.53617
	28 P3	9.5				-8.7608
	28 P4	12.4
	islets	0					0
	29 P0	0.8					-1.30404
	29 P1	2.3					-3.14078
	29 P2	6.2					-3.84769
	29 P3	10.5
	29 P4	12.8					-7.69451
	islets	0						0
	31 PO	1.1						-2.04524
	31 P1	4.3						-4.35384
	31 P2	8.6						-6.42752
	31 P3	12.9						-8.21193
	Part A GCG
		PDLs	1	2	3	4	5	6
	islets	0	0
	24 P0	1.4	-2.14559
	24 P1	5	-3.32909
	24 P2	9.3	-5.28828
	24 P3	13.9	-6.43442
	24 P4	18.9
	islets	0		0
	26 P0	0.8		-0.89061
	26 P1	1.6		-1.81317
	26 P2	3.9		-4.24719
	26 P3	6.2		-5.89842
	26 P4	8.2
	26 P5	10.2		-6.15695
	islets	0			0
	27 P0	0.8			-0.834191
	27 P1	3.6			-2.72345
	27 P2	6.8			-4.72751
	27 P3	9.3			-7.31983
	27 P4	12.6			-7.46526
	islets	0				0
	28 P0	1				-1.53793
	28P1	3.3				-3.92249
	28 P2	5.6				-4.99513
	28 P3	9.5				-6.65764
	28 P4	12.4				-6.13127
	islets	0					0
	29 P0	0.8					-0.707293
	29 P1	2.3					-2.27607
	29 P2	6.2					-3.68853
	29 P3	10.5					-6.15046
	29 P4	12.8					-6.67894
	islets	0						0
	31 PO	1.1						-1.35423
	31 P1	4.3						-3.43881
	31 P2	8.6						-6.15046
	31 P3	12.9						-6.53518
	Part A SST
		PDLs	1	2	3	4	5	6
	islets	0	0
	24 P0	1.4	-0.736806
	24 P1	5	-2.75834
	24 P2	9.3	-4.48024
	24 P3	13.9	-6.06423
	24 P4	18.9
	islets	0		0
	26 P0	0.8		-0.976311
	26 P1	1.6		-1.51758
	26 P2	3.9		-3.17795
	26 P3	6.2		-3.58146
	26 P4	8.2		-5.64839
	26 P5	10.2		-5.70384
	islets	0			0
	27 P0	0.8			-0.529142
	27 P1	3.6			-2.28931
	27 P2	6.8			-3.45356
	27 P3	9.3			-4.56679
	27 P4	12.6			-6.42687
	islets	0				0
	28 P0	1				-1.88109
	28P1	3.3				-3.18181
	28 P2	5.6				-4.09879
	28 P3	9.5				-4.92519
	28 P4	12.4				-5.34519
	islets	0					0
	29 P0	0.8					-1.45421
	29 P1	2.3					-2.50233
	29 P2	6.2					-3.7326
	29 P3	10.5
	29 P4	12.8					-4.44409
	islets	0						0
	31 PO	1.1						-1.34649
	31 P1	4.3						-3.92946
	31 P2	8.6						-4.80009
	31 P3	12.9						-6.07298
	Part A PPY
		PDLs	1	2	3	4	5	6
	islets	0	0
	24 P0	1.4	-0.615469
	24 P1	5	-2.96405
	24 P2	9.3	-4.93184
	24 P3	13.9	-5.83282
	24 P4	18.9
	islets	0		0
	26 P0	0.8		-0.215139
	26 P1	1.6		-2.61694
	26 P2	3.9		-2.64152
	26 P3	6.2		-2.92495
	26 P4	8.2		-3.5008
	26 P5	10.2		-5.80172
	islets	0			0
	27 P0	0.8			-1.14966
	27 P1	3.6			-2.82239
	27 P2	6.8			-4.03676
	27 P3	9.3			-4.80935
	27 P4	12.6			-6.80515
	islets	0				0
	28 P0	1				-1.52244
	28P1	3.3				-3.29729
	28 P2	5.6				-3.48125
	28 P3	9.5				-5.05365
	28 P4	12.4				-5.22248
	islets	0					0
	29 P0	0.8					-0.824604
	29 P1	2.3					-1.62966
	29 P2	6.2					-3.33437
	29 P3	10.5
	29 P4	12.8					-5.95917
	islets	0						0
	31 PO	1.1						-1.42791
	31 P1	4.3						-3.09879
	31 P2	8.6						-4.22652
	31 P3	12.9						-4.88752
PART B (Dog cells)	Insulin
			Dog donor numbers
		Population Doublings (column C)	1	2	3	4	5	6
	islets	0	0
	6 P0	1	-0.28049
	6 P1	2.7	-1.90251
	6 P2	7	-4.91455
	6 P3	10.6	-5.77365
	islets	0		0
	13 P1	3.6		-2.99792
	13 P2	7.5		-4.59395
	13 P3	10.8
	13 P4	12.4
	13 P5	13.4		-5.81287
	18 islets	0			0
	18 P0	1			-0.50406
	18P1	4.4			-2.37111
	18 P2	6.5			-5.08133
	18 P3	11			-6.9947
	33 islets	0				0
	P0	2.2				-2.49783
	p1	8.4				-5.75579
	37 islets	0					0
	p0	1					-1.19104
	p1	7.2					-3.81535
	39 islets	0						0
	p0	1.5						-2.22326
	p1	7.7						-6.55896
	Part B GCG
		PDLs	1	2	3	4	5	6
	islets	0	0
	6 P0	1	-0.05647
	6 P1	2.7	-2.14525
	6 P2	7	-3.34098
	6 P3	10.6	-4.60315
	islets	0		0
	13 P1	3.6		-2.39065
	13 P2	7.5		-4.79058
	13 P3	10.8		-5.55936
	13 P4	12.4
	13 P5	13.4		-5.92983
	18 islets	0			0
	18 P0	1			-0.04662
	18P1	4.4			-1.79204
	18 P2	6.5			-3.34759
	18 P3	11			-5.05669
	33 islets	0				0
	P0	2.2				-2.66181
	p1	8.4				-5.0951
	37 islets	0					0
	p0	1					-2.00482
	p1	7.2					-4.32066
	39 islets	0						0
	p0	1.5						-1.45575
	p1	7.7						-4.39287
	Part B SST
		PDLs	1	2	3	4	5	6
	islets	0
	6 P0	1
	6 P1	2.7
	6 P2	7
	6 P3	10.6
	islets	0		0
	13 P1	3.6		-1.22135
	13 P2	7.5		-2.94234
	13 P3	10.8		-4.8081
	13 P4	12.4		-5.00507
	13 P5	13.4
	18 islets	0			0
	18 P0	1			-0.59383
	18P1	4.4			-2.19199
	18 P2	6.5
	18 P3	11			-6.27234
	33 islets	0				0
	P0	2.2				-2.03225
	p1	8.4				-4.90181
	37 islets	0					0
	p0	1					-1.1437
	p1	7.2					-4.55798
	39 islets	0						0
	p0	1.5						-0.74137
	p1	7.7						-3.75594
	Part B PPY
		PDLs	1	2	3	4	5	6
	islets	0
	6 P0	1
	6 P1	2.7
	6 P2	7
	6 P3	10.6
	islets	0		0
	13 P1	3.6		-1.43494
	13 P2	7.5		-2.62704
	13 P3	10.8
	13 P4	12.4
	13 P5	13.4
	18 islets	0			0
	18 P0	1			-0.75065
	18P1	4.4			-2.29479
	18 P2	6.5			-3.66137
	18 P3	11			-4.85642
	33 islets	0				0
	P0	2.2				-1.48143
	p1	8.4				-4.2818
	37 islets	0					0
	p0	1					-1.48552
	p1	7.2					-4.37961
	39 islets	0						0
	p0	1.5						-2.02586
	p1	7.7						-5.62224

## Sheet: Data Sets for Figure 3 
	5 mM	25 mM	5 mM	25 mM	5 mM	25 mM	5 mM	25 mM	5 mM	25 mM	5 mM	25 mM	5 mM	25 mM
Donor 24 1	43.8185	83.812	11.382	55.177	52.415	71.2955			7.36045	10.8392	0.12632		0.44211
Donor 26 2	36.205	191.6	189.02	208.9	27.855	132.99	3.1015	3.8832	1.1912	1.2794	0.12353	0.62647
Donor 27 3	190.94	209.62	201.78	198.54	18.369	12.072	0.94412	1.5971	0.45882	0.73235	1.5971	1.4118
Donor 28 4	153.42	199.57	121.94	170.39	0.75882	5.203	0.16765	0.55588	0.16765	0.55588	0.035294	0.20294
Donor 29 5	17.385	140.19	152.2	206.23	13.363	18.282	0.079412	0.088235	1.1029	1.9324	0.99706	1.1294
Donor 31 6	75.33	84.873	59.994	76.797			0.42587	0.83281	0.42587	0.83281	1.1167	0	0.028391	0.037855
Donor 23 7											6.5	8.5
ICs 8-11 PDLs
	5 mM	25 mM
24
26	0.12353	0.62647
27	0.94412	1.5971
28	0.035294	0.20294
29	0.99706	1.1294
31	0.028391	0.037855
23	1.625	2.125

## Sheet: Data Sets for Sup Fig 1 
Part A	Mouse ICs and in vivo
		PDLs	INS-1	INS-2	GCG	SST	PPY
	Mouse islets	0	0	0	0	0	0
	P0	1.8	-2.26564	-2.6464	-2.72542	-4.01751	-2.42065
	P1	5.6	-4.4099	-5.90472	-4.82326	-5.10862	-4.09969
	P2	9.8	-6.28409	-7.93111	-6.02045	-7.2562	-5.6788
	Mouse in vivo redif
		PDLs	INS-1	INS-2	GCG	SST	PPY
	Mouse islets	0	0	0	0	0	0
	P0	1.8	-2.26564	-2.6464	-2.72542	-4.01751	-2.42065
	P1	5.6	-4.4099	-5.90472	-4.82326	-5.10862	-4.09969
	weeks	INS-1	INS-2	GCG	SST	PPY
	3
	19.5	-1.27752						NOTE that weeks are listed as separate only to make the data points not be directly on top of each other. Omentum was retrieved at 21 weeks post treatment (~24 weeks post islet isolation).
	20				-1.06005
	20.5
	21					0.549658
	21.5		-1.27348	-0.641745
Part B	Number of doses
	PDLs	Doses
	0	0.1
	1.8	0.28
	5.6	4																			14000000	3780000000
	9.8	76
Part C	Human ICs in vitro
	PDLs	Ins
	0	0	0	0
	9	-5.33971	-5.72344	-5.01875
	Human in vivo redifferentiation
	weeks	hINS mouse 3	hINS mouse 7					NOTE that weeks are listed as separate only to make the data points not be directly on top of each other. Omentum was retrieved at 13 weeks post treatment (~16 weeks post islet isolation). Only human insulin was assessed.
	3
	16	-1.82073
	16.5		-1.88616
Part D	Number of doses
	PDLs	Doses
	0	0.14
	3	2.7
	9	86
	14.1	2571
